# Supplementary material for: Degradable Poly(ether-ester-urethane)s Based on Well-Defined Aliphatic Diurethane Diisocyanate with Excellent Shape Recovery Properties at Body Temperature for Biomedical Application
Source: Polymers (Basel). 2019 Jun 5;11(6):1002. doi: 10.3390/polym11061002 (PMC6631253; doi:10.3390/polym11061002)
Supplement: Supplementary file 1 [file polymers-11-01002-s001.zip]

Archive with 1 entries (1 files):
- polymers-505521-supplementary.avi
